# Supplementary material for: Understanding Breast Cancer: Awareness, Risk Factors, and Symptoms Among Female Health Science Students in Hungary
Source: Healthcare (Basel). 2025 Jun 25;13(13):1512. doi: 10.3390/healthcare13131512 (PMC12248933; doi:10.3390/healthcare13131512)
Supplement: Supplementary file 1 [file healthcare-13-01512-s001.zip]

Archive with 1 entries (1 files):
- healthcare-3615980-supplementary.pdf
